# Supplementary material for: Semaglutide in the Real World: Attitudes of the Population
Source: Pharmacy (Basel). 2025 Sep 4;13(5):128. doi: 10.3390/pharmacy13050128 (PMC12452689; doi:10.3390/pharmacy13050128)
Supplement: Supplementary file 1 [file pharmacy-13-00128-s001.zip]

Archive with 1 entries (1 files):
- pharmacy-3819490-supplementary.pdf
